# Supplementary material for: Characterization of Seven Species of Camellia Oil: Oil Content, Volatile Compounds, and Oxidative Stability
Source: Foods. 2024 Aug 20;13(16):2610. doi: 10.3390/foods13162610 (PMC11353628; doi:10.3390/foods13162610)
Supplement: Supplementary file 1 [file foods-13-02610-s001.zip]

Archive with 1 entries (1 files):
- foods-3124222-supplementary.pdf
